# Supplementary material for: The Neural Mechanism of Long-Term Motor Training Affecting Athletes’ Decision-Making Function: An Activation Likelihood Estimation Meta-Analysis
Source: Front Hum Neurosci. 2022 Apr 13;16:854692. doi: 10.3389/fnhum.2022.854692 (PMC9062593; doi:10.3389/fnhum.2022.854692)
Supplement: Supplementary file 1 [file Table_1.XLSX]

## Sheet: Sheet1
Literature inclusion and exclusion information table (after reading the title and abstract)
Number	Author	Year	Titile	Include（Y=Yes）	Exclude
1	Wu, Y	2013	The role of visual perception in action anticipation in basketball athletes	Y
2	Balser, N.	2014	Prediction of Human Actions: Expertise and Task-Related Effects on Neural Activation of the Action Observation Network	Y
3	Petit, L	2015	Strong Rightward Lateralization of the Dorsal Attentional Network in Left-Handers With Right Sighting-Eye: An Evolutionary Advantage		No comparison between experts and novices
4	Guo Z	2017	Neural Efficiency” of Athletes’ Brain during Visuo-Spatial Task: An fMRI Study on Table Tennis Players	Y
5	Strain, J. F	2017	White Matter Changes and Confrontation Naming in Retired Aging National Football League Athletes		No comparison between experts and novices
6	Meng, F. Y.	2019	Motor expertise modulates unconscious rather than conscious executive control		No coordinates, No decision-making tasks
7	Jahn, K.	2004	Brain activation patterns during imagined stance and locomotion in functional magnetic resonance imaging		No comparison between experts and novices, No decision-making tasks
8	Di, X.	2012	Altered Resting Brain Function and Structurein Professional Badminton Players		No decision-making tasks
9	Herting, M. M.	2012	Aerobic fitness relates to learning on a virtual Morris Water Task and hippocampal volume in adolescents		No coordinates
10	Weinstein, A. M	2012	The association between aerobic fitness and executive function is mediated by prefrontal cortex volume		No comparison between experts and novices, No decision-making tasks
11	Hotting, K	2013	Effects of a cognitive training on spatial learning and associated functional brain activations		No comparison between experts and novices
12	Fiehler, K	2015	Neural Correlates of Human Echolocation of Path Direction During Walking		No comparison between experts and novices, No decision-making tasks
13	Huang, H	2018	Long-term intensive gymnastic training induced changes in intra- and inter-network functional connectivity: an independent component analysis		No decision-making tasks
14	Geisler, Maria	2019	Expectation of exercise in trained athletes results in a reduction of central processing to nociceptive stimulation		No decision-making tasks
15	Eyme, K. M.	2019	Physically active life style is associated with increased grey matter brain volume in a medial parieto-frontal network		No decision-making tasks
16	Zhang, Lan-Lan	2018	Expertise-Level-Dependent Functionally Plastic Changes During Motor Imagery in Basketball Players		No decision-making tasks
17	Toh, Z. H.	2018	Increased white matter connectivity seen in young judo athletes with MRI		No coordinates
18	Schulz, Laura	2018	Action affordances and visuo-spatial complexity in motor imagery: An fMRI study		No comparison between experts and novices
19	Port, Ana Paula	2018	Cognition and brain function in elderly Tai Chi practitioners: A case-control study		No comparison between experts and novices
20	Kellar, Derek	2018	Comparing fMRI activation during smooth pursuit eye movements among contact sport athletes, non-contact sport athletes, and non-athletes	Y
21	Kato, Kazuko	2018	Differential effects of physical activity and sleep duration on cognitive function in young adults		No coordinates
22	Churchill, Nathan W.	2018	Connectomic markers of symptom severity in sport-related concussion: Whole-brain analysis of resting-state fMRI		No coordinates, No decision-making tasks
23	Chung, Jae Woo	2018	Beta-band oscillations in the supplementary motor cortex are modulated by levodopa and associated with functional activity in the basal ganglia		No coordinates, No decision-making tasks
24	Alosco, Michael L.	2018	White matter signal abnormalities in former National Football League players		No coordinates
25	Wagner, Gerd	2017	Changes in fMRI activation in anterior hippocampus and motor cortex during memory retrieval after an intense exercise intervention		No comparison between experts and novices
26	Hart, M. G.	2017	Advanced magnetic resonance imaging and neuropsychological assessment for detecting brain injury in a prospective cohort of university amateur boxers		No coordinates, No comparison between experts and novices
27	Bianco, V.	2017	Exercise-related cognitive effects on sensory-motor control in athletes and drummers compared to non-athletes and other musicians		No coordinates
28	Wriessnegger, S. C.	2016	Cooperation in mind: Motor imagery of joint and single actions is represented in different brain areas		No comparison between experts and novices
29	Wimshurst, Z. L.	2016	Expert–novice differences in brain function of field hockey players	Y
30	Van der Cruyssen, Laurens	2016	Athlete or athletic? Limited differential brain activation in person descriptions using nouns or adjectives		No comparison between experts and novices
31	Mehrkanoon, Saeid	2016	Upregulation of cortico-cerebellar functional connectivity after motor learning		No comparison between experts and novices
32	Wolf, Sebastian	2015	Motor skill failure or flow-experience? Functional brain asymmetry and brain connectivity in elite and amateur table tennis players		No coordinates
33	Scharnowski, Frank	2015	Manipulating motor performance and memory through real-time fMRI neurofeedback		No comparison between experts and novices
34	Alexandru	2015	Motor Behavior and Anticipation – A Pilot Study of Junior Tennis Players		No coordinates
35	Woods,	2014	Expert athletes activate somatosensory and motor planning regions of the brain when passively listening to familiar sports sounds		No decision-making tasks
36	Benady-Chorney, Jessica	2020	Action video game experience is associated with increased resting state functional connectivity in the caudate nucleus and decreased functional connectivity in the hippocampus		No comparison between experts and novices, No coordinates
37	Hua Zhu	2019	Visual and Action-control Expressway Associated with Efficient Information Transmission in Elite Athletes		No coordinates
38	Urgen, Burcu A.	2019	Distinct representations in occipito-temporal, parietal, and premotor cortex during action perception revealed by fMRI and computational modeling		No comparison between experts and novices, No coordinates
39	Qiu, Fanghui	2019	Neural efficiency in basketball players is associated with bidirectional reductions in cortical activation and deactivation during multiple-object tracking task performance	Y
40	Mizuguchi, Nobuaki	2019	Functional plasticity of the ipsilateral primary sensorimotor cortex in an elite long jumper with below-knee amputation		No comparison between experts and novices
41	Mehler, David M. A.	2019	The BOLD response in primary motor cortex and supplementary motor area during kinesthetic motor imagery based graded fMRI neurofeedback		No coordinates
42	Jang, Ikbeom	2019	Every hit matters: White matter diffusivity changes in high school football athletes are correlated with repetitive head acceleration event exposure		No coordinates
43	Geisler, Maria	2019	Expectation of exercise in trained athletes results in a reduction of central processing to nociceptive stimulation		No decision-making tasks
44	Eyme, K. M.	2019	Physically active life style is associated with increased grey matter brain volume in a medial parieto-frontal network		No comparison between experts and novices
45	Zhang, Lan-Lan	2018	Expertise-Level-Dependent Functionally Plastic Changes During Motor Imagery in Basketball Players		No decision-making tasks
46	Toh, Z. H.	2018	Increased white matter connectivity seen in young judo athletes with MRI		No coordinates
47	Schulz, Laura	2018	Action affordances and visuo-spatial complexity in motor imagery: An fMRI study		No comparison between experts and novices
48	Port, Ana Paula	2018	Cognition and brain function in elderly Tai Chi practitioners: A case-control study		No comparison between experts and novices
49	Kellar, Derek	2018	Comparing fMRI activation during smooth pursuit eye movements among contact sport athletes, non-contact sport athletes, and non-athletes		No decision-making tasks
50	Kato, Kazuko	2018	Differential effects of physical activity and sleep duration on cognitive function in young adults		No coordinates, No decision-making tasks
51	Churchill, Nathan W.	2018	Connectomic markers of symptom severity in sport-related concussion: Whole-brain analysis of resting-state fMRI		No coordinates
52	Chung, Jae Woo	2018	Beta-band oscillations in the supplementary motor cortex are modulated by levodopa and associated with functional activity in the basal ganglia		No coordinates, No comparison between experts and novices
53	Alosco, Michael L.	2018	White matter signal abnormalities in former National Football League players		No coordinates, No decision-making tasks
54	Wagner, Gerd	2017	Changes in fMRI activation in anterior hippocampus and motor cortex during memory retrieval after an intense exercise intervention		No comparison between experts and novices, No decision-making tasks
55	Hart, M. G.	2017	Advanced magnetic resonance imaging and neuropsychological assessment for detecting brain injury in a prospective cohort of university amateur boxers		No coordinates, No comparison between experts and novices
56	Bianco, V.	2017	Exercise-related cognitive effects on sensory-motor control in athletes and drummers compared to non-athletes and other musicians		No coordinates
57	Wriessnegger, S. C.	2016	Cooperation in mind: Motor imagery of joint and single actions is represented in different brain areas		No comparison between experts and novices
58	Wimshurst, Z. L.	2016	Expert–novice differences in brain function of field hockey players		No decision-making tasks
59	Van der Cruyssen, Laurens	2016	Athlete or athletic? Limited differential brain activation in person descriptions using nouns or adjectives		No comparison between experts and novices
60	Mehrkanoon, Saeid	2016	Upregulation of cortico-cerebellar functional connectivity after motor learning		No comparison between experts and novices
61	Wolf, Sebastian	2015	Motor skill failure or flow-experience? Functional brain asymmetry and brain connectivity in elite and amateur table tennis players		No coordinates
62	Scharnowski, Frank	2015	Manipulating motor performance and memory through real-time fMRI neurofeedback		No comparison between experts and novices
63	Alexandru	2015	Motor Behavior and Anticipation – A Pilot Study of Junior Tennis Players		No coordinates, No comparison between experts and novices
64	Woods,	2014	Expert athletes activate somatosensory and motor planning regions of the brain when passively listening to familiar sports sounds		No decision-making tasks
65	Zhang, Lan-Lan	2018	Expertise-Level-Dependent Functionally Plastic Changes During Motor Imagery in Basketball Players		No coordinates
66	Chung, Jae Woo	2018	Beta-band oscillations in the supplementary motor cortex are modulated by levodopa and associated with functional activity in the basal ganglia		No coordinates
67	Schlaffke, L.	2014	Sports and brain morphology – A voxel-based morphometry study with endurance athletes and martial artists		No decision-making tasks
68	Kraeutner, Sarah	2014	Motor imagery-based brain activity parallels that of motor execution: Evidence from magnetic source imaging of cortical oscillations		No decision-making tasks
69	Gerber, P.	2014	Juggling revisited — A voxel–based morphometry study with expert jugglers	Y
70	Byun, Kyeongho	2014	Positive effect of acute mild exercise on executive function via arousal-related prefrontal activations: An fNIRS study		No comparison between experts and novices, No coordinates
71	Tomasino, Barbara	2013	How are the motor system activity and functional connectivity between the cognitive and sensorimotor systems modulated by athletic expertise?	Y
72	Scheef, Lukas	2012	An fMRI study on the acute effects of exercise on pain processing in trained athletes		No decision-making tasks
73	Duan, Xujun	2012	Reduced caudate volume and enhanced striatal-DMN integration in chess experts		No decision-making tasks
74	Bischoff, Matthias	2012	Motor familiarity: Brain activation when watching kinematic displays of one's own movements		No comparison between experts and novices
75	Baeck, Jong-Su	2012	Brain activation patterns of motor imagery reflect plastic changes associated with intensive shooting training		No decision-making tasks
76	Del Percio, Claudio	2011	Reactivity of alpha rhythms to eyes opening is lower in athletes than non-athletes: A high-resolution EEG study		No coordinates
77	Wei, Gaoxia	2010	Sport expert's motor imagery: Functional imaging of professional motor skills and simple motor skills		No decision-making tasks
78	Wang, Yuqing	2010	Analysis of functional networks involved in motor execution and motor imagery using combined hierarchical clustering analysis and independent component analysis		No coordinates
79	Blazhenets	2020	Brain activation patterns during visuomotor adaptation in motor experts and novices: An FDG PET study with unrestricted movements	Y
80	Rocca, Maria A.	2010	FMRI correlates of execution and observation of foot movements in left-handers		No coordinates
81	Percio, Claudio Del	2010	Movement-related desynchronization of alpha rhythms is lower in athletes than non-athletes: A high-resolution EEG study		No coordinates
82	Formaggio, Emanuela	2010	Brain oscillatory activity during motor imagery in EEG-fMRI coregistration		No comparison between experts and novices
83	Sommer	2018	Timing training in female soccer players: effects on skilled movement performance and brain responses		No comparison between experts and novices
84	Orlandi	2017	Dance expertise modulates visual sensitivity to complex biological movements		No comparison between experts and novices
85	Babiloni, Claudio	2009	Judgment of actions in experts: A high-resolution EEG study in elite athletes		No coordinates
86	McCrory P	2005	Summary and agreement statement of the 2nd International Conference on Concussion in Sport, Prague 2004		Conference article
87	Boecker, Henning	2008	Positron emission tomography ligand activation studies in the sports sciences: Measuring neurochemistry in vivo		No coordinates, No comparison between experts and novices
88	Pi YL	2019	Motor skill learning induces brain network plasticity: a diffusion-tensor imaging study	Y
89	Wright, Michael J.	2007	Brain regions concerned with perceptual skills in tennis: An fMRI study		No coordinates
90	Szameitat, André J.	2007	Motor imagery of complex everyday movements. An fMRI study		No comparison between experts and novices
91	Ogawa, Kenji	2007	Neural Correlates of State Estimation in Visually Guided Movements: an Event-Related FMRI Study		No decision-making tasks
92	McCrory P,	2009	Consensus statement on Concussion in Sport–the 3rd International Conference on Concussion in Sport held in Zurich, November 2008		Conference article
93	Berti B	2019	Peculiarities of Functional Connectivity—including Cross-Modal Patterns—in Professional Karate Athletes: Correlations with Cognitive and Motor Performances	Y
94	Chen, J. K	2004	Functional abnormalities in symptomatic concussed athletes: an fMRI study		No decision-making tasks
95	Kinoshita, Hiroshi	2000	Functional brain areas used for the lifting of objects using a precision grip: a PET study		No coordinates
96	Meng	2016	An fMRI Study for Decision-Making Neural Efficiency of Volleyball Players	Y
